# Supplementary material for: Evaluating user experience with immersive technology in simulation-based education: A modified Delphi study with qualitative analysis
Source: PLoS One. 2023 Aug 2;18(8):e0275766. doi: 10.1371/journal.pone.0275766 (PMC10395907; doi:10.1371/journal.pone.0275766)
Supplement: S1 Text — (XLSX) [file pone.0275766.s003.xlsx]

## Sheet: Sheet 1
1. I agree to take part in the above study.	2. What is your simulation job role?	3. What is your age?		5. List up to 5 factors that you think are important in learning in simulation?	6. List what you think should be measured	6.a. What measurement methods could you use?	7. List the barriers you consider in “measuring immersive technology” in simulation and medical education
Yes	Outreach simulation co-ordinator	33		1. Promoting psychological safety 2. scenarios carefully designed to promote high conceptual, environmental and emotional reality. 3. clear learning objectives 4. Using a evidence based model to debrief 5. debriefing with good judgement and holding the basic assumption.	Feedback from learners- did they feel more prepared post learning? did knowledge transfer take place?- was this learning shared with peers or assist with the implementation of change within the department? Reductions in errors? Greater retention of staff- staff feel supported/ invested in and therefore less turn over	Feedback questionnaires QI project data Datix records recruitment records
Yes	CTF	26		High - fidelity Good debrief	Learning before and after Student perception Staff perception	Likert scales Formative feedback	Lower fidelity Cost Time Technology malfunction
Yes	Simulation Medical Lead	37		1. Positive learning environment - no question is a stupid question etc 2. Leaners behaving as they would in real life/effective "immersion" in simulated environment 3. Having an enthusiastic and competent facuilitator 4. Skilled debrief 5. Having time and head space to engage with simulation	Ideally, patient outcomes (ha ha)	Participant surveys Assessment Adverse event reports	lots of confounders
Yes	Programme Lead for Simulation & TEL for HEE southeast	48		patient safety proof of concept consistency sustainability validity	quantitative qualitative validity comparison with traditional learning	research develop KPIs and metrics maybe employ an HEI to evaluate	Having the kit but not the manpower to show people how to use it
Yes	Paediatric Simulation fellow at University Hospitals Bristol and Weston NHS Foundation Trust	33		1. Psychological safety 2. Immersion 3. Debrief that explores individual learner frames 4. A safety II model for learning 5. Peer learning	Participant self reported - Immersion - level of stress Retention of information after the learning event. Reported ease of being able to attend training (time, finance etc) Confidence scores pre/post %Completion of the exercise Self reported perception of if the debrief was thorough/relevant Facilitator reflection on engagement with debrief	Survey weeks/months after the learning event - what has been retained? Self reporting of factors in 6a	Reliance on self reporting of learners Lack of comparison with a like-for-like face to face learning event Equipment (if needed) for 360degree VR Time/resources/equipment to create the immersive technology or cost of using current platforms
Yes	Nurse Education (university)	46		1)Specific learning outcomes/objectives 2)The simulation activity is pitched at the right level to meet these outcomes. Simulations have to achievable.. 3) Preparation and planning e.g Enough time to do simulation and maybe a pilot of simulation. 4) Feedback 5) importance of confidence and relating simulation to clinical world and broader context.	Competence/Capability Confidence Decision making	Clear procedures and guidelines Likert scales for confidence Feedback and reflection	Lack of time appreciation to the importance of feedback and reflection. often a afterthought and needs dedicated time. worried about the impact of immersive technology as too realistic.
Yes	Simulation Facilitator	33		- learners' psychological safety - realism in the simulation - thorough briefing and debriefing -access to appropriate equipment - relevance to practice	the number of people able to complete a task/clinical skill pre and post simulation Learners' reports on how they found the experience - what was useful/what wasn't Confidence to carry out the task that the simulation was used for	Reduced incidents Increase number of competent staff in a particular area of practice Self reported experience	- suspicion of new technology - unreliability of self reporting
Yes	Primary Care Simulation Fellow	38		Relevance to learning needs and role of participant Engagement int he scenario to hook the learners interest suitable group to aid discussion in debrief (i.e. right mix of experience, role, knowledge)	Ease of use for faculty / learners What it adds vs similar education session with out the technology What the learners have gained from the session	Rating scale of ease of us and added benefit for both learners and faculty / educators Self rated pre/post confidence / competence from learners Qualiative feedback on experience, again from both learners and educators	difficult to measure impact on learners subsequent performance / impact on organisation discerning the added value of the technology being used
Yes	Clinical Skills Tutor to 5th Year Medical Students	53		Safe, supportive environment Realistic scenarios for that participants level of experience Opportunity for practical application of skills required, including clinical, communication and use of guidelines and other resources Feedback on sim scenario to be honest, include positives and constructive criticism and to come from participant, colleagues and tutor	Able to demonstrate practical clinical skills, knowledge of treatment options and team communication Increased confidence and competence when faced with different situations	Achievement of learning outcomes Quiz / Test / OSCE	Cost Appropriate scenarios being unavailable or not being able to adapt the 'set' scenarios to the multitude of presentations in humans Multi-sensory limitations, usually only utilise visual and auditory senses
Yes	Resuscitation & Simulation Officer	28		Psychology safety Utilising exit strategies to improve delivery Adequate debrief time Simulating with real world applications Utilising all candidates adequately	Confidence pre/post use of TEL Reduction of adverse incidents associated with procedure being taught or practised using TEL	Questionnaire pre/post compare results Adverse incidence prevalence pre-post TEL (if TEL is being used for specific skill)	Largely subjective results - particularly for confidence levels Inability to follow up effect of TEL in real world
Yes	GP tutor	33		Realism Safe and supportive approach Defined learning outcomes Building confidence Ability to ‘stop time’ and debrief	Ideally you want to measure performance in a real/workplace environment before and after, however this is difficult to determine. Student confidence Demonstration of learning outcomes for the tutorial	Student confidence eg Likert Relative mini-CEX outcomes if practical. OSCE scenario performance as an alternative	Simulation is there to replicate real life, therefore the primary outcome is to improve real life/workplace performance which is difficult to measure and relies on circumstance
Yes	Previous clinical teaching fellow	32		Planning Communication High fidelity Teamwork Debrief	Recall of key learning points from simulation vs other learning methods for same scenario	MCQ test	Participant buy in Validity of MCQ questions to actually test understanding vs simple recall
Yes	Clinical teaching fellow	30		Realism Safe learning environment Practice/repetition pre-brief and debrief	student perception of: reality, usefulness	likert scale short answer questions interviews focus groups	limited time, resources, time taken to get the most out of the technology distraction by novelty
Yes	Senior Technical Instructor	44		Realism, repetition, safe space, effective debrief, reflection	Cost effectiveness Realism Interaction Value added compared to non digital content	Number of uses by initial and upkeep costs User survey	Some people just don't get on with technology so may be biased against it. Research pool may be low as not many centres have the facilities or financial means to support the technology
Yes	Simulation and Clinical Skills Technician	46		Fidelity Time Environment Makeup/Props	How the user benefits from the technology		Communication between headset and end user such as stable wifi
				Realism/fidelity	What was learnt	Participant Questionnaire of user experience	Fidelity
				debrief	User immersion	Quality improvement outcomes	Cost
				Teamwork	Benefits of technology	Adverse event reports	Time
				Psychological safety	User confidence	Costs	Technical difficulties
				Engagement (immersion)	Demonstrate clinical skills	Test of knowledge	Validity of measures
				Repetition	Cost effectiveness	Performance metrics (test of skills)	Accessibility
				Learning objectives defined	Patient safety outcomes		Real world improvements not measurable
				Equipment	User stress levels		Novelty factor
					Technology ease of use
					discussion- Quality of simulation- to broad.
